# Supplementary material for: Genetic variation at CYP3A is associated with age at menarche and breast cancer risk: a case-control study
Source: Breast Cancer Res. 2014 May 26;16(3):R51. doi: 10.1186/bcr3662 (PMC4522594; doi:10.1186/bcr3662)
Supplement: Additional file 1 — Contains Table S1 presenting details of participating BCAC studies; Table S2 presenting rs10235235 genotypes for breast cancer cases and controls from 49 BCAC studies; Table S3 presenting availability of data on age at diagnosis, hormone receptor status, morphology, grade and nodal status for breast cancer cases from 38 European BCAC studies; Table S4 presenting availability of data on age at menarche for breast cancer cases and controls from 40 European BCAC studies; and Figure S1 showing association of the rs10235235-AG genotype with breast cancer risk for women of Asian and African-American ancestry. [file bcr3662-S1.zip]

Archive with 3 entries (3 files):
- Additional file 1/4703570011029251_add1.docx
- Additional file 1/4703570011029251_add3.docx
- Additional file 1/4703570011029251_add4.xlsx
