# Supplementary material for: Genetic variation at CYP3A is associated with age at menarche and breast cancer risk: a case-control study
Source: Breast Cancer Res. 2014 May 26;16(3):R51. doi: 10.1186/bcr3662 (PMC4522594; doi:10.1186/bcr3662)
Supplement: Additional file 1 — Contains Table S1 presenting details of participating BCAC studies; Table S2 presenting rs10235235 genotypes for breast cancer cases and controls from 49 BCAC studies; Table S3 presenting availability of data on age at diagnosis, hormone receptor status, morphology, grade and nodal status for breast cancer cases from 38 European BCAC studies; Table S4 presenting availability of data on age at menarche for breast cancer cases and controls from 40 European BCAC studies; and Figure S1 showing association of the rs10235235-AG genotype with breast cancer risk for women of Asian and African-American ancestry. [file bcr3662-S1.zip › Additional file 1/4703570011029251_add4.xlsx]

## Sheet: Sup Table 2
Table S2 rs10235235 genotypes for breast cancer cases and controls from 49 BCAC studies
Study	No. of cases AA	No. of cases AG	No. of cases GG	No. of controls AA	No. of controls AG	No. of controls GG	MAF	HWE
EUROPEAN (N=38)*
ABCFS	663	120	7	458	89	4	0.088	1
ABCS	1052	196	8	1196	227	6	0.0836	0.22
BBCC	462	84	8	389	66	3	0.0786	0.75
BSUCH	679	128	8	797	150	7	0.086	1
CECILE	743	148	9	836	155	8	0.0856	0.69
CGPS	2327	463	21	3412	632	42	0.0876	0.04
CNIO-BCS	734	129	4	712	153	11	0.0999	0.35
CTS	59	9	0	58	13	0	0.0915	1
DEMOKRITOS	337	67	9	82	13	0	0.0684	1
ESTHER	399	67	5	410	87	5	0.0966	0.8
GENICA	389	74	2	360	64	3	0.082	0.75
HEBCS	1089	397	31	893	305	36	0.1528	0.12
HMBCS	560	123	5	106	22	2	0.1	0.61
KARBAC	597	119	6	567	86	9	0.0785	0.01
KBCP	283	121	7	162	73	16	0.2092	0.06
kConFab/AOCS	358	52	0	737	152	8	0.0936	0.85
LMBC	2171	432	13	1162	216	10	0.085	1
MARIE	1407	241	8	1505	262	11	0.0799	1
MBCSG	157	30	2	332	67	1	0.0862	0.34
MCBCS	1291	244	11	1596	319	16	0.0909	1
MCCS	511	98	5	412	93	5	0.101	1
MEC	585	111	9	623	114	4	0.0823	0.81
MTLGEBCS	418	68	3	382	52	2	0.0642	0.69
NBCS	18	3	1	62	8	0	0.0571	1
NBHS	110	15	0	99	17	2	0.089	0.22
OBCS	364	126	10	296	109	9	0.1534	1
OFBCR	959	191	6	430	79	2	0.0812	0.56
ORIGO	287	47	1	280	45	2	0.0749	0.7
OSU	173	31	3	166	36	1	0.0936	1
PBCS	421	93	5	346	76	2	0.0943	0.56
pKARMA	3815	703	35	4580	908	49	0.0908	0.57
RBCS	515	98	7	606	87	6	0.0708	0.15
RPCI	43	4	0	104	22	0	0.0873	0.6
SASBAC	999	162	2	1162	204	12	0.0827	0.37
SBCS	655	93	3	703	135	10	0.0914	0.21
SEARCH	7621	1410	66	6679	1319	71	0.0905	0.5
SKKDKFZS/GC-HBOC	113	20	1	144	21	3	0.0804	0.07
SZBCS	250	50	3	270	40	5	0.0794	0.03
ASIAN (N=9)
ACP	405	13	0	618	17	1	0.0149	0.13
HERPACC	558	2	0	1372	4	0	0.0015	1
LAABC	802	6	0	989	1	0	0.0005	1
MYBRCA	742	28	0	561	49	0	0.04	0.62
SBCGS	825	4	0	888	4	0	0.002	1
SEBCS	1113	1	0	1129	0	0	0	1
SGBCC	376	8	0	494	8	0	0.008	1
TBCS	131	6	1	246	7	0	0.0138	1
TWBCS	774	0	0	235	1	0	0.0021	1
AFRICAN-AMERICAN (N=2)
NBHS	231	122	14	163	79	10	0.1964	0.84
SCCS	409	236	34	419	223	38	0.2199	0.26
MAF: minor allele frequency. HWE: P value for test of departure from Hardy-Weinberg equilibrium in controls.
*Excluding the three European studies (BBCS, BIGGS and UKBGS) that were genotyped in the hypothesis-generating study (Johnson et al. 2012).

## Sheet: Sup Table 3
Table S3 Availability of data on age at diagnosis, hormone receptor status, morphology, grade and nodal status for breast cancer cases from 38 European BCAC studies
Study	Total no. of cases	Range of ages at diagnosis (years)	ER status N (%)	PR status N (%)	Morphology N (%)	Grade N (%)	Nodal status N (%)
ABCFS	790	23 - 59	717 (90.8)	717 (90.8)	790 (100)	N/A	721 (91.3)
ABCS	1256	18 - 86	572 (45.5)	569 (45.3)	1142 (90.9)	814 (64.8)	1003 (79.9)
BBCC	554	22 - 89	538 (97.1)	538 (97.1)	552 (99.6)	545 (98.4)	551 (99.5)
BSUCH	815	25 - 88	629 (77.2)	629 (77.2)	60 (7.4)	636 (78.0)	620 (76.1)
CECILE	900	25 - 74	873 (97.0)	863 (95.9)	900 (100)	N/A	N/A
CGPS	2811	26 - 96	2276 (81.0)	1803 (64.1)	2273 (80.9)	2111 (75.1)	2278 (81.0)
CNIO-BCS	867	23 - 88	296 (34.1)	310 (35.8)	372 (42.9)	298 (34.4)	397 (45.8)
CTS	68	42 - 78*	17 (25.0)	17 (25.0)	N/A	N/A	N/A
DEMOKRITOS	413	21 - 79	413 (100)	413 (100)	N/A	N/A	N/A
ESTHER	471	30 - 79	400 (84.9)	395 (83.9)	426 (90.5)	441 (93.6)	415 (88.1)
GENICA	465	25 - 80	447 (96.1)	447 (96.1)	411 (88.4)	425 (91.4)	434 (93.3)
HEBCS	1517	25 - 95	1451 (95.7)	1446 (95.3)	1499 (98.8)	1447 (95.4)	1499 (98.8)
HMBCS	688	16 - 85	43 (6.3)	N/A	26 (3.8)3	29 (4.2)3	20 (2.9)3
KARBAC	722	24 - 88	401 (55.5)	350 (48.5)	427 (59.1)	385 (53.3)	428 (59.3)
KBCP	411	23 - 91	377 (91.7)	375 (91.2)	389 (94.7)	387 (94.2)	368 (89.5)
kConFab/AOCS	410	20 - 78	185 (45.1)	163 (39.8)	327 (79.8)	229 (55.9)	149 (36.3)
LMBC	2616	22 - 95	2447 (93.5)	2434 (93.0)	2525 (96.5)	2490 (95.2)	2483 (94.9)
MARIE	1656	50 - 75	1649 (99.6)	1648 (99.5)	1650 (99.6)	1632 (98.6)	1636 (98.8)
MBCSG	189	20 - 76*	168 (88.9)	168 (88.9)	179 (94.7)	156 (82.5)	163 (86.2)
MCBCS	1546	22 - 93	1521 (98.4)	1520 (98.3)	N/A	1484 (96.0)	1429 (92.4)
MCCS	614	31 - 85	471 (76.7)	473 (77.0)	614 (100)	489 (79.6)	501 (81.6)
MEC	705	46 - 89	499 (70.8)	467 (76.2)	692 (98.2)	622 (88.2)	599 (85.0)
MTLGEBCS	489	50 - 76	485 (99.2)	484 (99.0)	415 (84.9)	N/A	N/A
NBCS	22	28 - 80*	22 (100)	22 (100)	18 (81.8)	22 (100)	20 (90.9)
NBHS	125	27 - 75	125 (100)	125 (100)	N/A	N/A	N/A
OBCS	500	28 - 92	500 (100)	499 (99.8)	500 (100)	484 (96.8)	500 (100)
OFBCR	1156	24 - 81	896 (77.5)	873 (75.5)	1156 (100)	888 (76.8)	863 (74.7)
ORIGO	335	24 - 84	279 (83.3)	230 (68.7)	326 (97.3)	279 (83.3)	319 (95.2)
OSU	207	28 - 82	207 (100)	207 (100)	N/A	N/A	N/A
PBCS	519	27 - 74	519 (100)	517 (99.6)	519 (100)	509 (98.1)	498 (96.0)
pKARMA	4553	25 - 79	4252 (93.4)	4175 (91.7)	N/A	2888 (63.4)	3846 (84.5)
RBCS	620	22 - 84	491 (79.2)	417 (67.3)	619 (99.8)	449 (72.4)	591 (5.3)
RPCI	47	28 - 83*	47 (100)	47 (100)	N/A	N/A	N/A
SASBAC	1163	50 - 75	807 (69.4)	786 (67.6)	1143 (98.3)	783 (67.3)	1145 (98.5)
SBCS	751	28 - 92	462 (61.5)	201 (26.8)	723 (96.3)	667 (88.8)	679 (90.4)
SEARCH	9097	23 - 88	6299 (69.2)	3074 (33.8)	9012 (99.1)	6099 (67.0)	3765 (41.4)
SKKDKFZS/GC-HBOC	134	21 - 86	134 (100)	134 (100)	134 (100)	134 (100)	133 (99.3)
SZBCS	303	26 - 91	200 (66.0)	119 (39.3)	291 (96.0)	216 (71.3)	176 (58.1)
Cases from CTS, DEMOKRITOS, NBCS, NBHS, OSU, RPCI and SKKDKFZS studies were all ER and PR negative. Cases from PBCS were all ER positive. ABCFS, MARIE, MEC, MTLGEBCS and SASBAC studies selected all cases on age at diagnosis (years).
*Excluded due to small numbers of cases in some strata. ER: estrogen receptor. PR: progesterone receptor. N: number. N/A: not available.

## Sheet: Sup Table 4
Table S4 Availability of data on age at menarche for breast cancer cases and controls from 40 European BCAC studies
Study	Total no. of controls	Age at menarche N (%)	Total no. of cases	Age at menarche N (%)
ABCFS	551	551 (100)	790	785 (99.4)
ABCS	1429	1167 (81.7)	1256	504 (40.1)
BBCC	458	375 (81.9)	554	526 (95.0)
BSUCH	954	N/A	815	N/A
CECILE	999	988 (98.9)	900	890 (98.9)
CGPS	4086	N/A	2811	1590 (56.6)
CNIO-BCS	876	561 (64.0)	867	406 (46.8)
CTS*	71	44 (62.0)	68	50 (73.5)
DEMOKRITOS	95	N/A	413	N/A
ESTHER	502	493 (98.2)	471	462 (98.1)
GENICA	427	426 (99.8)	465	464 (99.8)
HEBCS	1234	N/A	1517	1095 (72.2)
HMBCS	130	N/A	688	4 (0.6)
KARBAC	662	N/A	722	357 (49.5)
KBCP	251	246 (98.0)	411	376 (91.5)
kConFab/AOCS	897	489 (54.5)	410	394 (96.10)
LMBC	1388	N/A	2616	1770 (67.7)
MARIE	1778	1504 (84.6)	1656	1461 (88.2)
MBCSG	400	N/A	189	145 (76.7)
MCBCS	1931	1679 (87.0)	1546	1375 (88.9)
MCCS	511	510 (99.8)	614	611 (99.5)
MEC	741	N/A	705	N/A
MTLGEBCS	436	N/A	489	N/A
NBCS	70	37 (52.9)	22	N/A
NBHS	118	N/A	125	N/A
OBCS	414	N/A	500	406 (81.2)
OFBCR	511	505 (98.8)	1156	979 (84.7)
ORIGO	327	N/A	335	250 (74.6)
OSU	203	N/A	207	N/A
PBCS	424	421 (99.3)	519	515 (99.2)
pKARMA	5537	5359 (96.8)	4553	4427 (97.2)
RBCS	699	N/A	620	165 (26.6)
RPCI	126	N/A	47	N/A
SASBAC	1378	1261 (91.5)	1163	1064 (91.5)
SBCS	848	840 (99.1)	751	740 (98.5)
SEARCH	8069	5312 (65.8)	9097	5757 (63.3)
SKKDKFZS/GC-HBOC	168	N/A	134	103 (76.9)
SZBCS	315	N/A	303	N/A
Additional studies
BBCS	1772	1650 (93.1)	2744	2508 (91.4)
UKBGS	4503	4081 (90.6)	3715	3388 (91.2)
40 studies includes two additional studies (BBCS and UKBGS) that were excluded for the other analyses.
*Excluded due to small numbers of cases or controls in some strata. N: number. N/A: not available.
