# Supplementary material for: Genetic variation at CYP3A is associated with age at menarche and breast cancer risk: a case-control study
Source: Breast Cancer Res. 2014 May 26;16(3):R51. doi: 10.1186/bcr3662 (PMC4522594; doi:10.1186/bcr3662)
Supplement: Additional file 2 — Presents details of ethical committees that approved each study. [file bcr3662-S2.xlsx]

## Sheet: Sheet1
Study	Country	Approval Committee
Australian Breast Cancer Family Study (ABCFS)	Australia	The University of Melbourne Health Sciences Human Ethics Sub-Committee (HESC)
Amsterdam Breast Cancer Study (ABCS)	Netherlands	Leiden University Medical Center (LUMC) Commissie Medische Ethiek and Protocol Toetsingscommissie van het Nederlands Kanker Instituut/Antoni van Leeuwenhoek Ziekenhuis
Asia Cancer Program (ACP)	Thailand	Ethics Committee of National Cancer Institute Thailand; Prince of Songkla University Faculty of Medicine Ethics Committee; Khon Kaen University Ethics Committee for Human Research; HRH Princess Maha Chakri Sirindhorn Medical Centre (MSMC) Ethics Committee
Bavarian Breast Cancer Cases and Controls (BBCC)	Germany	Friedrich-Alexander-Universitat Erlangen-Nurnberg Medizinische Fakultat Ethik-Commission
British Breast Cancer Study (BBCS)	UK	South East Multi-Centre Research Ethics Committee
Breast Cancer In Galway Genetic Study (BIGGS)	Ireland	Galway University College Hospital Clinical Research Ethical Committee
Breast Cancer Study of the University Clinic Heidelberg (BSUCH)	Germany	Medizinische Fakultat Heidelberg Ethikkommission
CECILE Breast Cancer Study (CECILE)	France	Comite Consultatif de Protection des Personnes dans la Recherche Biomedicale de Bicetre
Copenhagen General Population Study (CGPS)	Denmark	Kobenhavns Amt den Videnskabsetiske Komite
Spanish National Cancer Centre Breast Cancer Study (CNIO-BCS)	Spain	Hospital Universitario La Paz Comite Etico de Investigacion Clinica
California Teachers Study (CTS)	USA	UC Irvine: Office of Research Institutional Review Board
DEMOKRITOS	Greece	National Centre of Scientific Research "Demokritos" Ethics Committee and Aristotle University of Thessaloniki Medical School Ethics Committee
ESTHER Breast Cancer Study (ESTHER)	Germany	Ruprecht-Karls-Universitat Medizinische Fakultat Heidelberg Ethikkommission
German Consortium for Hereditary Breast & Ovarian Cancer (GC-HBOC)	Germany	Ethik-Kommission der Medizinischen Fakultat der Universitat zu Koln
Gene Environment Interaction and Breast Cancer in Germany (GENICA)	Germany	Rheinische Friedrich-Wilhelms-Universitat Medizinische Einrichtungen Ethik-Kommission
Helsinki Breast Cancer Study (HEBCS)	Finland	Helsingin ja uudenmaan sairaanhoitopiiri (Helsinki University Central Hospital Ethics Committee)
Hospital-based Epidemiologic Research Program at Aichi Cancer Center (HERPACC)	Japan	Ethics Committee for Human Genome Study at Aichi Cancer Center
Hannover-Minsk Breast Cancer Study (HMBCS)	Belarus	Medizinische Hochschule Hannover Ethik-Kommission
Karolinska Breast Cancer Study (KARBAC)	Sweden	Lokala Forskningsetikkommitten Nord
Kuopio Breast Cancer Project (KBCP)	Finland	Pohjois-Savon Sairraanhoitopiirin Kuntayhtyma Tutkimuseettinen Toimikunta
Kathleen Cuningham Foundation Consortium for Familial Breast Cancer/Australian Ovarian Cancer Study (kConFab/AOCS)	Australia	kConFab: The Queenland Institute of Medical Research Human Research Ethics Committee (QIMR-HREC)
		AOCS: Peter MacCallum Cancer Centre Ethics Committee
Los Angeles County Asian-American Breast Cancer Case-Control Study (LAABC)	USA	University of Southern California Health Sciences Campus IRB
Leuven Multidisciplinary Breast Centre (LMBC)	Belgium	Commissie Medische Ethiek van de Universitaire Ziekenhuizen Kuleuven
Mammary Carcinoma Risk Factor Investigation (MARIE)	Germany	Ruprecht-Karls-Universitat Medizinische Fakultat Heidelberg Ethikkommission
Milan Breast Cancer Study Group (MBCSG)	Italy	Comitato Etico Indipendente della Fondazione IRCCS "Istituto Nazionale dei Tumori"
Mayo Clinic Breast Cancer Study (MCBCS)	USA	Mayo Clinic IRB
Melbourne Collaborative Cohort Study (MCCS)	Australia	The Cancer Council Victoria Human Research Ethics Committee
Multi-ethnic Cohort (MEC)	USA	University of Southern California Health Sciences Campus IRB
Montreal Gene-Environment Breast Cancer Study (MTLGEBCS)	Canada	McGill University IRB, CSSS Dorval-Lachine-LaSalle Research Ethics Committee, CHU Sainte-Justine Research Ethics Committee, Centre Hospitalier de l'Universite de Montreal Research Ethics Committee, CSSS Sud-Ouest-Verdun Research Ethics Committee, CSSS d'Ahuntsic et Montreal-Nord Research Ethics Committee, CSSS de l'Ouest-de-l'Ile Research Ethics Committee, Centre Hospitalier Universitaire de Queb…
Malaysian Breast Cancer Genetic Study (MYBRCA)	Malaysia	University Malaya Medical Centre Medical Ethics Committee
Norwegian Breast Cancer Study (NBCS)	Norway	Regional Komite for Medisinsk Forskningsetikk (Helseregion III Universitetet I Bergen, Universitetet I Oslo, Helseregion Sor, Helseregion II, and Ost-Norge)
Nashville Breast Health Study (NBHS)	USA	Vanderbilt University IRB
Oulu Breast Cancer Study (OBCS)	Finland	Ethical Committee of the Medical Faculty of University of Oulu and Northern Ostrobothnia Hospital District Ethical Committee
Ontario Familial Breast Cancer Registry (OFBCR)	Canada	Mount Sinai Hospital Research Ethics Board
Leiden University Medical Centre Breast Cancer Study (ORIGO)	Netherlands	Medical Ethical Committee and Board of Directors of the Leiden University Medical Center (LUMC)
The Stefanie Spielman Breast Bank and the Columbus Area Control Sample Bank, Ohio State University (OSU)	USA	OSU Cancer Institutional Review Board
NCI Polish Breast Cancer Study (PBCS)	Poland	National Institute of Health (NIH) IRB
Karolinska Mammography Project for Risk Prediction of Breast Cancer-prevalent cases (pKARMA)	Sweden	Regionala Etikprovningsnamnden i Stockholm (Regional Ethical Review Board in Stockholm)
Rotterdam Breast Cancer Study (RBCS)	Netherlands	Medische Ethische Toetsings Commissie Erasmus Medisch Centrum
Roswell Park Cancer Center biorepository, Roswell Park Cancer Institute (RPCI)	USA	RPCI Institutional Review Board
Singapore and Sweden Breast Cancer Study (SASBAC)	Sweden	Regionala Etikprovningsnamnden i Stockholm (Regional Ethical Review Board in Stockholm)
Shanghai Breast Cancer Genetic Study (SBCGS)	China	Shanghai Cancer Institute, Shanghai Center for Disease Prevention and Control IRB and Vanderbilt University Medical Center IRB
Sheffield Breast Cancer Study (SBCS)	UK	South Sheffield Research Ethics Committee
Southern Community Cohort Study (SCCS)	USA	Vanderbilt University IRB and Meharry Medical College IRB
Study of Epidemiology and Risk factors in Cancer Heredity (SEARCH)	UK	Multi Centre Research Ethics Committee (MREC)
Seoul Breast Cancer Study (SEBCS)	Korea	Seoul National University College of Medicine/Seoul National University Hospital IRB
Singapore Breast Cancer Cohort (SGBCC)	Singapore	National Health Group (NHG) Domain Specific Review Board (DSRB)
Städtisches Klinikum Karlsruhe Deutsches Krebsforschungszentrum Study (SKKDKFZS)	Germany	Ethics Commission of the Medical Faculty of Heidelberg
IHCC-Szczecin Breast Cancer Study (SZBCS)	Poland	Komisji Bioetycznej Pomorskiej Akademii Medycznej
IARC-Thai Breast Cancer Study (TBCS)	Thailand	IARC Institutional Review Board Committee
Taiwanese Breast Cancer Study (TWBCS)	Taiwan	Human Subject Research Ethics Committee/IRB Academia Sinica
UK Breakthrough Generations Study (UKBGS)	UK	South East Multi-Centre Research Ethics Committee
